# Supplementary material for: Random intercept and linear mixed models including heteroscedasticity in a logarithmic scale: Correction terms and prediction in the original scale
Source: PLoS One. 2021 Apr 14;16(4):e0249910. doi: 10.1371/journal.pone.0249910 (PMC8046211; doi:10.1371/journal.pone.0249910)
Supplement: S2 File — (R) [file pone.0249910.s002.R]

########################################
### Supplement to:
### Random effects model including 
### heteroscedasticity in a logarithmic scale: 
### correction terms and prediction in the original scale
###
###
### Authors: 
### Ricardo Ramirez-Aldana and Lizbeth Naranjo
###
### Section 4.2.
########################################

#We provide here the code to reproduce the analyses and obtain the
#estimations, naive and with correction factor, shown in the paper

#Use information from ENIGH 2016 available from: 

#https://www.inegi.org.mx/programas/enigh/nc/2016/default.html

#Use data sets: ingresos.csv, poblaci�n.csv, and viviendas.csv, available in that page 
#The income data set, ingresos.csv, was filtered so that only information of 60 and older people
#were considered (the associated data set was named ingreso_mayoroigual60.csv), 
#and a variable called concatenar joining folioviv, foliohog, and numren was generated.
#Similarly, population information, poblaci�n.csv, for only 60 and older people was
#considered (data set poblacion_mayoroigual60.csv)

setwd("C:/trabajo independiente 2017/Lizbeth")

ingresos<-read.table("ingresos_mayoroigual60.csv",sep=",",header=TRUE)
ingresos[1:10,]
attach(ingresos)

#Obtain total income by individual. This is achieved by summing income according to 
#the unique identifier provided by: folioviv, foliohog, and numren (variable called concatenar)

#Quaterly and monthly total income by individual

ingresostot=aggregate(ingresos[12:18], by=list(concatenar), sum)
names(ingresostot)[c(1:8)]=c("concatenar", "ingreso_tot_m1", "ingreso_tot_m2", "ingreso_tot_m3", "ingreso_tot_m4",
                             "ingreso_tot_m5", "ingreso_tot_m6", "ingreso_tot_trim")
ingresostot[1:10,]
detach(ingresos)

#Merge dataset with population information (data set poblacion_mayoroigual60.csv)

poblacion<-read.table("poblacion_mayoroigual60.csv",sep=",",header=TRUE)
ingresostot_pob=merge(ingresostot,poblacion, by = c("concatenar"), all = TRUE)
ingresostot_pob[1:10,]

#Merge the resulting data set with the household data set (identifier = folioviv) 
#The used data set, viviendas_13042018.csv, is the same as viviendas.csv only renaming
#the first variable since using the original data set additional symbols appeared when read
#in R

viviendas<-read.table("viviendas_13042018.csv",sep=",",header=TRUE)
viviendas[1:10,]
ingresostot_pob_viv=merge(ingresostot_pob,viviendas, by = c("folioviv"), all.x = TRUE)
ingresostot_pob_viv[1:10,]

#Save data set

write.table(ingresostot_pob_viv, file = "ingresostot_pob_viv.csv",row.names=FALSE, sep=",")

#Read data set and select people with an income between 2,000 and 40,000 pesos
ingresostot_pob_viv<-read.table("ingresostot_pob_viv.csv",sep=",",header=TRUE)
ingresostot_pob_viv_menos40mas2<- subset(ingresostot_pob_viv, ingreso_tot_trim<40000 & ingreso_tot_trim>=2000)
#Generate income in a logarithmic scale
ingresostot_pob_viv_menos40mas2$log_ingreso_trim<-log(ingresostot_pob_viv_menos40mas2$ingreso_tot_trim)
nrow(ingresostot_pob_viv_menos40mas2) #18,512 

###Definition and variable creation by person and household 

# Sex (1 Male, 2 Female)
ingresostot_pob_viv_menos40mas2$sexo<-factor(ingresostot_pob_viv_menos40mas2$sexo)
#Indigeneous (1=Yes, 2=No),
ingresostot_pob_viv_menos40mas2$etnia<-factor(ingresostot_pob_viv_menos40mas2$etnia)
#Knowing how to read and write a note (1=Yes, 2=No)
ingresostot_pob_viv_menos40mas2$alfabetism<-factor(ingresostot_pob_viv_menos40mas2$alfabetism)
#Level of education (0=none to 9=Ph. D.)
ingresostot_pob_viv_menos40mas2$nivelaprob<-factor(ingresostot_pob_viv_menos40mas2$nivelaprob)
#Marital status (0=without a partner, 1=with a partner)
ingresostot_pob_viv_menos40mas2$edo_conyug2[ingresostot_pob_viv_menos40mas2$edo_conyug<=2]=1
ingresostot_pob_viv_menos40mas2$edo_conyug2[ingresostot_pob_viv_menos40mas2$edo_conyug>2]=0
#Having a health service provider (1=Yes, 2=No)
ingresostot_pob_viv_menos40mas2$atemed<-factor(ingresostot_pob_viv_menos40mas2$atemed)
#Work (1=looking for a job, 2=retired, 3=domestic chores, 4=other situation, 5=can not work, 6=working),
ingresostot_pob_viv_menos40mas2$trabajo_mp<-factor(ingresostot_pob_viv_menos40mas2$trabajo_mp)
ingresostot_pob_viv_menos40mas2$trabajo2[ingresostot_pob_viv_menos40mas2$act_pnea1==1]=1
ingresostot_pob_viv_menos40mas2$trabajo2[ingresostot_pob_viv_menos40mas2$act_pnea1==2]=2
ingresostot_pob_viv_menos40mas2$trabajo2[ingresostot_pob_viv_menos40mas2$act_pnea1==3]=3
ingresostot_pob_viv_menos40mas2$trabajo2[ingresostot_pob_viv_menos40mas2$act_pnea1==4 | ingresostot_pob_viv_menos40mas2$act_pnea1==6]=4
ingresostot_pob_viv_menos40mas2$trabajo2[ingresostot_pob_viv_menos40mas2$act_pnea1==5]=5
ingresostot_pob_viv_menos40mas2$trabajo2[ingresostot_pob_viv_menos40mas2$trabajo_mp==1]=6
ingresostot_pob_viv_menos40mas2$trabajo2<-factor(ingresostot_pob_viv_menos40mas2$trabajo2)
#Presence of wc (1=Yes, 2=No)
ingresostot_pob_viv_menos40mas2$excusado<-factor(ingresostot_pob_viv_menos40mas2$excusado)
# Number of light bulbs (total)
ingresostot_pob_viv_menos40mas2$focos_tot<-ingresostot_pob_viv_menos40mas2$focos_inca+ingresostot_pob_viv_menos40mas2$focos_ahor
summary(ingresostot_pob_viv_menos40mas2$focos_tot) #123 NA
ingresostot_pob_viv_menos40mas2$focos_tot[ingresostot_pob_viv_menos40mas2$disp_elect==5]=0 # without electricity assign zero

#Household ownership (1=rented, 2=borrowed, 3=owner but paying it, 4=owner, 5=intestated,
#6=another situation)
ingresostot_pob_viv_menos40mas2$tenencia<-factor(ingresostot_pob_viv_menos40mas2$tenencia)
#Type of the location where the household is in (0=rural, 1=urban, a location is considered as urban when
#its size is of 2,500 or more residents)
ingresostot_pob_viv_menos40mas2$tam_loc<-factor(ingresostot_pob_viv_menos40mas2$tam_loc)
ingresostot_pob_viv_menos40mas2$tam_loc3[ingresostot_pob_viv_menos40mas2$tam_loc!=4]=1
ingresostot_pob_viv_menos40mas2$tam_loc3[ingresostot_pob_viv_menos40mas2$tam_loc==4]=0
ingresostot_pob_viv_menos40mas2$tam_loc3<-factor(ingresostot_pob_viv_menos40mas2$tam_loc3)
#Socioeconomic stratum (1=low, 2=low medium, 3=high medium, 4=high) 
ingresostot_pob_viv_menos40mas2$est_soc<-factor(ingresostot_pob_viv_menos40mas2$est_soc)
#Flooring material (1=ground, 2=cement, 3=wood, mosaic, or another floor recovering).
table(ingresostot_pob_viv_menos40mas2$mat_piso) #& is NA
ingresostot_pob_viv_menos40mas2$mat_piso[ingresostot_pob_viv_menos40mas2$mat_piso=="&"]=NA
# Disability (0=without, 1=with)
table(ingresostot_pob_viv_menos40mas2$disc1) #& is NA
ingresostot_pob_viv_menos40mas2$disc1[ingresostot_pob_viv_menos40mas2$disc1=="&"]=NA
ingresostot_pob_viv_menos40mas2$disc1_bin[ingresostot_pob_viv_menos40mas2$disc1==8]=0
ingresostot_pob_viv_menos40mas2$disc1_bin[ingresostot_pob_viv_menos40mas2$disc1!=8]=1
#Contribution to social security in all their lives (1=Yes,2=No)
ingresostot_pob_viv_menos40mas2$segsoc<-factor(ingresostot_pob_viv_menos40mas2$segsoc)


#Fit random effects model with random effects depending on the variable State (Entidad)
#REML method used; thus, we are able to test if random effects are significant

library(nlme)
##Use na.action to remove NA from calculations

modelMLM <- lme(log_ingreso_trim~sexo+etnia+alfabetism+nivelaprob+edo_conyug2+atemed+relevel(trabajo2,6)+
                  num_cuarto+excusado+focos_tot+tenencia+tot_resid+tam_loc3+est_soc+mat_piso+disc1_bin+segsoc,
                random = ~1 | Entidad, ingresostot_pob_viv_menos40mas2, method = "REML",na.action=na.omit)
summary(modelMLM) #Random effects deviation is 0.08

# Display the random effects (EBLUPs) from the model.
random.effects(modelMLM)

#Use libaray lme4

library(lme4)

modelMLM2 <- lmer(log_ingreso_trim~sexo+etnia+alfabetism+nivelaprob+edo_conyug2+atemed+relevel(trabajo2,6)+
                  num_cuarto+excusado+focos_tot+tenencia+tot_resid+tam_loc3+est_soc+mat_piso+disc1_bin+segsoc
                  + (1 | Entidad), ingresostot_pob_viv_menos40mas2, REML= TRUE,na.action=na.omit)
summary(modelMLM2) #Random effects deviation is 0.08, similar results as before


# Fit model without random effects (Model MLMA).

modelMLMa <- gls(log_ingreso_trim~sexo+etnia+alfabetism+nivelaprob+edo_conyug2+atemed+relevel(trabajo2,6)+
                   num_cuarto+excusado+focos_tot+tenencia+tot_resid+tam_loc3+est_soc+mat_piso+disc1_bin+segsoc,
                 ingresostot_pob_viv_menos40mas2,na.action=na.omit)
summary(modelMLMa)
#Test whether the random effects are significant (the associated variance  is zero vs is different from zero)
#the proper calculation of the p value requires divide the obtained value by two
anova(modelMLM, modelMLMa)  

#Residuals

#Distribution seems normal
res4 <- resid(modelMLM)
dev.new(width=3.2,height=3.2)
hist(res4,main="Histogram of Residuals",xlab="Residuals")
qqnorm(res4,main="Normal Q-Q Plot of Residuals")
qqline(res4)

#Lilliefors test

library(nortest)
lillie.test(res4)

#Anderson-Darling test
#source("http://www.rforge.net/NCStats/InstallNCStats.R") #No es de CRAN el paquete

library(NCStats)
adTest(res4)

#Random effects

##Distribution seems normal

qqnorm(modelMLM,~ranef(.))

ranef(modelMLM)[,1]
hist(ranef(modelMLM)[,1])
qqnorm(ranef(modelMLM)[,1],main="Normal Q-Q Plot of RE")
qqline(ranef(modelMLM)[,1])

#Lilliefors test

lillie.test(ranef(modelMLM)[,1])

#Anderson-Darling test

adTest(ranef(modelMLM)[,1])

#To compare predictions generate data set without NA and with only the analysed variables

df <- subset(ingresostot_pob_viv_menos40mas2, select = c(ingreso_tot_trim,log_ingreso_trim,sexo, etnia,alfabetism,nivelaprob,edo_conyug2,atemed,
                                                         trabajo2,num_cuarto,excusado,focos_tot,tenencia,tot_resid,tam_loc3,est_soc,mat_piso,disc1_bin,segsoc,Entidad))
ingresostot_pob_viv_menos40mas2_sinNA<-na.exclude(df)
ingresostot_pob_viv_menos40mas2_sinNA[1:10,]
nrow(ingresostot_pob_viv_menos40mas2_sinNA)
ncol(ingresostot_pob_viv_menos40mas2_sinNA)

#Fitting the model, we obtain the same results as before

modelMLMbis <- lme(log_ingreso_trim~sexo+etnia+alfabetism+nivelaprob+edo_conyug2+atemed+relevel(trabajo2,6)+
                     num_cuarto+excusado+focos_tot+tenencia+tot_resid+tam_loc3+est_soc+mat_piso+disc1_bin+segsoc,
                   random = ~1 | Entidad, ingresostot_pob_viv_menos40mas2_sinNA, method = "REML")
summary(modelMLMbis)

#Fitting a GLMM with gamma distribution and logarithmic link function
#See https://ase.tufts.edu/gsc/gradresources/guidetomixedmodelsinr/mixed%20model%20guide.html
#for options of packages in R to fit GLMM

#Fit using penalized quasilikelihood (PQL) 
library(MASS)

mod_glmm<-glmmPQL(ingreso_tot_trim~sexo+etnia+alfabetism+nivelaprob+edo_conyug2+atemed+relevel(trabajo2,6)+
          num_cuarto+excusado+focos_tot+tenencia+tot_resid+tam_loc3+est_soc+mat_piso+disc1_bin+segsoc,
        family = Gamma(link = "log"), data = ingresostot_pob_viv_menos40mas2_sinNA,random = list(Entidad = ~ 1))

summary(mod_glmm)

fitted(mod_glmm) #the predictions are in a logarithmic scale

predict(mod_glmm, type="response") #Predictions in the original scale (simply applies exponential transformation)

#checking model assumptions
#Normality assumption in the random effects is satisfied
#There is not a normality assumption in the residuals
par(mfrow=c(2,2))
plot(fitted(mod_glmm),resid(mod_glmm))
abline(h=0,lty=2,col="red")

qqnorm(resid(mod_glmm))
qqline(resid(mod_glmm))

qqnorm(ranef(mod_glmm)[,1])
qqline(ranef(mod_glmm)[,1])

scatter.smooth(fitted(mod_glmm),sqrt(abs(resid(mod_glmm))))

#Default link is the inverse (there are errors)

mod_glmm2<-glmmPQL(ingreso_tot_trim~sexo+etnia+alfabetism+nivelaprob+edo_conyug2+atemed+relevel(trabajo2,6)+
                    num_cuarto+excusado+focos_tot+tenencia+tot_resid+tam_loc3+est_soc+mat_piso+disc1_bin+segsoc,
                  family = Gamma(link = "inverse"), data = ingresostot_pob_viv_menos40mas2_sinNA,random = list(Entidad = ~ 1))

#With glmer 

#Fit using Laplace approximation (Default, nAGQ= 1, corresponding to the Laplace approximation)
#With log link (takes time) 

#Similar parameter estimations with PLQ and laplace methods, the standard deviation
#associated with the random effect is estimated as 0.088 with the PLQ method, whereas it is
#estimated as 0.069 with the Laplace method

library("mlmRev")

GHQ<-glmer(ingreso_tot_trim~sexo+etnia+alfabetism+nivelaprob+edo_conyug2+atemed+relevel(trabajo2,6)+
        num_cuarto+excusado+focos_tot+tenencia+tot_resid+tam_loc3+est_soc+mat_piso+disc1_bin+segsoc
      + (1 | Entidad), ingresostot_pob_viv_menos40mas2, family=Gamma(link="log"))

summary(GHQ)

#No Laplace approximation

GHQ2<-glmer(ingreso_tot_trim~sexo+etnia+alfabetism+nivelaprob+edo_conyug2+atemed+relevel(trabajo2,6)+
             num_cuarto+excusado+focos_tot+tenencia+tot_resid+tam_loc3+est_soc+mat_piso+disc1_bin+segsoc
           + (1 | Entidad), ingresostot_pob_viv_menos40mas2, family=Gamma(link="log"), nAGQ = 25)


#With default link, inverse (there are errors)

library (lme4)

mod_glmer2<-glmer(ingreso_tot_trim~sexo+etnia+alfabetism+nivelaprob+edo_conyug2+atemed+relevel(trabajo2,6)+
                    num_cuarto+excusado+focos_tot+tenencia+tot_resid+tam_loc3+est_soc+mat_piso+disc1_bin+segsoc
                  + (1 | Entidad), ingresostot_pob_viv_menos40mas2, family="Gamma")


summary(mod_glmer2) 

#With zelig

#library(Zelig)

#mod_glmm3<-zelig(ingreso_tot_trim~sexo+etnia+alfabetism+nivelaprob+edo_conyug2+atemed+relevel(trabajo2,6)+
#                    num_cuarto+excusado+focos_tot+tenencia+tot_resid+tam_loc3+est_soc+mat_piso+disc1_bin+segsoc+tag(1|Entidad),
#                  model="gamma.mixed", data = ingresostot_pob_viv_menos40mas2_sinNA)

#summary(mod_glmm3)


#Naive estimator 

ingresostot_pob_viv_menos40mas2_sinNA$vajustados<-fitted(modelMLM)
ingresostot_pob_viv_menos40mas2_sinNA$vajustadosexp<-exp(ingresostot_pob_viv_menos40mas2_sinNA$vajustados)
ingresostot_pob_viv_menos40mas2_sinNA$expr<-exp(ingresostot_pob_viv_menos40mas2_sinNA$log_ingreso_trim)
ingresostot_pob_viv_menos40mas2_sinNA[1:10,]

#Squared Mean Error (naive estimator)
#49389745
ECMsncorregir=sum((ingresostot_pob_viv_menos40mas2_sinNA$expr-ingresostot_pob_viv_menos40mas2_sinNA$vajustadosexp)^2)/nrow(ingresostot_pob_viv_menos40mas2_sinNA) 
ECMsncorregir

#Corrected estimator

varest2<-summary(modelMLMbis)$sigma^2 #Errors variance
varest2
#attributes(summary(model2))
vargama<- 0.07908413^2
vargama

#Calculations depend on the number of observations by cluster (state) n_i,
#and error and random effects variance

#Calculation of n_i
ingresostot_pob_viv_menos40mas2_sinNA$unos=1
baseni=aggregate(unos~Entidad, data=ingresostot_pob_viv_menos40mas2_sinNA, length)
names(baseni)[2] <- c("ni") 
baseni

#Merge data set with the calculations obtained
ingresostot_pob_viv_menos40mas2_sinNA_2=merge(ingresostot_pob_viv_menos40mas2_sinNA, baseni, by = "Entidad" )
ingresostot_pob_viv_menos40mas2_sinNA_2[1:100,]

#Corrected predictions
ingresostot_pob_viv_menos40mas2_sinNA_2$vajustadoslognormal<-ingresostot_pob_viv_menos40mas2_sinNA_2$vajustadosexp*exp(1/2*vargama*(1-vargama/(vargama+(varest2/ingresostot_pob_viv_menos40mas2_sinNA_2$ni))))*exp(1/2*varest2)
ingresostot_pob_viv_menos40mas2_sinNA_2[1:10,]

#Squared Mean Error 
#46635277
ECMcorregido=sum((ingresostot_pob_viv_menos40mas2_sinNA_2$expr-ingresostot_pob_viv_menos40mas2_sinNA_2$vajustadoslognormal)^2)/nrow(ingresostot_pob_viv_menos40mas2_sinNA_2) 
ECMcorregido

#Corrected estimator (GLMM)

ingresostot_pob_viv_menos40mas2_sinNA_2$vajustadosglmm<-predict(mod_glmm, type="response")
ingresostot_pob_viv_menos40mas2_sinNA_2[1:10,]

#Squared Mean Error (GLMM)
#48628443
ECMglmm=sum((ingresostot_pob_viv_menos40mas2_sinNA_2$expr-ingresostot_pob_viv_menos40mas2_sinNA_2$vajustadosglmm)^2)/nrow(ingresostot_pob_viv_menos40mas2_sinNA_2) 
ECMglmm

#Corrected estimator (GLMM with Laplace approximation)

ingresostot_pob_viv_menos40mas2_sinNA_2$vajustadosglmm_Laplace<-predict(GHQ, type="response")
ingresostot_pob_viv_menos40mas2_sinNA_2[1:10,]

#Squared Mean Error (GLMM with Laplace approximation)
#48717180
ECMglmm_Laplace=sum((ingresostot_pob_viv_menos40mas2_sinNA_2$expr-ingresostot_pob_viv_menos40mas2_sinNA_2$vajustadosglmm_Laplace)^2)/nrow(ingresostot_pob_viv_menos40mas2_sinNA_2) 
ECMglmm_Laplace


#Comparing Squared Mean Error (squared root)
#The lowest value correspond to that obtained through the correction
sqrt(ECMsncorregir) #7027.784
sqrt(ECMcorregido) #6829.003
sqrt(ECMglmm)#6973.41
sqrt(ECMglmm_Laplace)#6979.769

#Predictions comparison graph (with colours)
dev.new(width=7.5,height=6)
#Real values vs naive estimations
plot(ingresostot_pob_viv_menos40mas2_sinNA_2$expr,ingresostot_pob_viv_menos40mas2_sinNA_2$vajustadosexp,
     col="red",pch=15,cex=0.5,
     ylim=c(1000,50000),xlim=c(1000,40000),
     xlab="Observed Income",ylab="Estimated Income") 
#Real values vs corrected predictions
points(ingresostot_pob_viv_menos40mas2_sinNA_2$expr,ingresostot_pob_viv_menos40mas2_sinNA_2$vajustadoslognormal,
       col="blue",pch=17,cex=0.5) 
abline(0, 1)

#Predictions comparison graph (black and grey)
dev.new(width=7.5,height=6)
#Real values vs naive estimations
plot(ingresostot_pob_viv_menos40mas2_sinNA_2$expr,ingresostot_pob_viv_menos40mas2_sinNA_2$vajustadosexp,
     col="black",pch=15,cex=0.5,
     ylim=c(1000,50000),xlim=c(1000,40000),
     xlab="Observed Income",ylab="Estimated Income") 
#Real values vs corrected predictions
points(ingresostot_pob_viv_menos40mas2_sinNA_2$expr,ingresostot_pob_viv_menos40mas2_sinNA_2$vajustadoslognormal,
       col="gray",pch=17,cex=0.5) 
abline(0, 1)
