# Supplementary material for: Random intercept and linear mixed models including heteroscedasticity in a logarithmic scale: Correction terms and prediction in the original scale
Source: PLoS One. 2021 Apr 14;16(4):e0249910. doi: 10.1371/journal.pone.0249910 (PMC8046211; doi:10.1371/journal.pone.0249910)
Supplement: S1 Text — (TXT) [file pone.0249910.s005.txt]

##################################################

Paper: 
Random intercept and linear mixed models including 
heteroscedasticity in a logarithmic scale: correction 
terms and prediction in the original scale

Authors:
Ricardo Ramirez-Aldana (1), Lizbeth Naranjo (2)

Journal:
Submitted to Plos One

(1) Instituto Nacional de Geriatria, Ciudad de Mexico, 
    Mexico
(2) Departamento de Matematicas, Facultad de Ciencias, 
    Universidad Nacional Autonoma de Mexico, Ciudad 
    de Mexico, Mexico.

##################################################

Instructions to run the codes in R are provided. 
The codes are applied to obtain a similar analysis 
as in Section 4  ‘Experimental results’, but 
with simulated data and without cross-validation. 

##################################################
FILES 

The file ‘RIM_log_correction.R’ contains the R code. 

The file ‘Data_RIM_log_correction.csv’ contains the 
dataset. 

##################################################

To run the files, do the following.
 
1.- Install the packages necessary to run the R file. 
These are indicated in the R file. 

2.- Change the address indicated in ‘setwd()’. 
setwd("HERE"). This is the address where the file 
‘Data_RIM_log_correction.csv’ is in.

3.- Load the data.


4.- Run the R file, to simulate the data and to estimate 
the parameters of the  model.

##################################################
Covariates:

Entidad = cluster

Sociodemographic variables
x1 = sex (0=Man, 1=Woman); 
x2 = indigeneous (0=Yes,1=No); 
x3 = knowing how to write/read (0=Yes, 1=No); 
x4 = level of education (baseline = None),
x4.1 = level of education (0=other, 1=Prescholar), 
x4.2 = level of education (0=other, 1=Elementary), 
x4.3 = level of education (0=other, 1=Juniior high), 
x4.4 = level of education (0=other, 1=High school), 
x4.5 = level of education (0=other, 1=Teacher’s school), 
x4.6 = level of education (0=other, 1=Technician), 
x4.7 = level of education (0=other, 1=Bachelor’s degree), 
x4.8 = level of education (0=other, 1=Master’s degree), 
x4.9 = level of education (0=other, 1=Ph.D.); 
x5 = marital status (0=Without a partner, 1=With a partner); 
x6 = having a health service provider (0=Yes, 1=No);
x7 = work (baseline = Working),
x7.1 = work (0=other, 1=Looking for a job),
x7.2 = work (0=other, 1=Retired),
x7.3 = work (0=other, 1=Domestic chores),
x7.4 = work (0=other, 1=Other situation),
x7.5 = work (0=other, 1=Can not work);
x8 = disability (0=Without, 1=With);
x9 = contribution to social security in all their lives (0=Yes, 1=No); 

Household level variables
x10 = number of rooms;
x11 = presence of wc (0=Yes, 1=No);
x12 = number of light bulbs;
x13 = household ownership (baseline = Rented),
x13.2 = household ownership (0=other, 1=Borrowed),
x13.3 = household ownership (0=other, 1=Owner but paying it), 
x13.4 = household ownership (0=other, 1=Owner), 
x13.5 = household ownership (0=other, 1=Intestated), 
x13.6 = household ownership (0=other, 1=Another situation);
x14 = number of residents; 
x15 = type of the location where the household is in (0=Rural, 1=Urban); 
x16 = socioeconomic stratum (baseline = Low)
x16.2 = socioeconomic stratum (0=other, 1=Low medium), 
x16.3 = socioeconomic stratum (0=other, 1=High medium), 
x16.4 = socioeconomic stratum (0=other, 1=High); 
x17 = flooring material (baseline = Ground) 
x17.2 = flooring material (0=other, 1=Cement), 
x17.3 = flooring material (0=other, 1=Wood, mosaic, or another floor recovering). 

##################################################


##################################################
