# Supplementary material for: Random intercept and linear mixed models including heteroscedasticity in a logarithmic scale: Correction terms and prediction in the original scale
Source: PLoS One. 2021 Apr 14;16(4):e0249910. doi: 10.1371/journal.pone.0249910 (PMC8046211; doi:10.1371/journal.pone.0249910)
Supplement: S2 Text — (TXT) [file pone.0249910.s006.txt]

Supplementary material is available at the journal webpage. The reader is referred to
the online Supplementary Material for some of the linear algebra used for the
calculations and details about the mimic simulation example. The source R code, data,
and instructions that allow to replicate the analysis for the mimic simulation example
are also available.
